# Supplementary material for: Anion-Exchange Strategy for Ru/RuO2-Embedded N/S-Co-Doped Porous Carbon Composites for Electrochemical Nitrogen Fixation
Source: Polymers (Basel). 2025 Feb 19;17(4):543. doi: 10.3390/polym17040543 (PMC11858955; doi:10.3390/polym17040543)
Supplement: Supplementary file 1 [file polymers-17-00543-s001.zip]

Archive with 1 entries (1 files):
- polymers-3473010-supplementary.pdf
